# Supplementary material for: Metabolic Evaluation of Synthetic Opioids on the Example of U-47700 with the Use of In Vitro and In Vivo Methods for Forensic Toxicology Application
Source: Toxics. 2023 Feb 25;11(3):220. doi: 10.3390/toxics11030220 (PMC10053220; doi:10.3390/toxics11030220)
Supplement: Supplementary file 1 [file toxics-11-00220-s001.zip]

Archive with 1 entries (1 files):
- toxics-2222894-supplementary.pdf
